# Supplementary material for: Antibody response to Plasmodium vivax in the context of Epstein-Barr virus (EBV) co-infection: A 14-year follow-up study in the Amazon rainforest
Source: PLoS One. 2025 Jan 29;20(1):e0311704. doi: 10.1371/journal.pone.0311704 (PMC11778755; doi:10.1371/journal.pone.0311704)
Supplement: S1 Table — (XLSX) [file pone.0311704.s005.xlsx]

## Sheet: Pv_EBV
	S1 Table: Individual data from the study population
	Study Code	Age at enrollment	Sex	Place of residence	Time of residence in study area	Time of residence in the Amazon		Sample Code	Malaria detection by conventional light microscopy	Malaria detection by real-time PCR	Epstein-Barr virus (EBV) detection by real-time PCR	Reactivity Index (IR) for PvDBPII (Sal1)	Reactivity Index (IR) for DEKnull2	Optical density (OD) for EBV IgG VCAp18	Optical density (OD) for EBV IgG_EBNA1		Sample Code	Malaria detection by conventional light microscopy	Malaria detection by real-time PCR	Epstein-Barr virus (EBV) detection by real-time PCR	Reactivity Index (IR) for PvDBPII (Sal1)	Reactivity Index (IR) for DEKnull2	Optical density (OD) for EBV IgG VCAp18	Optical density (OD) for EBV IgG_EBNA1		Sample Code	Malaria detection by conventional light microscopy	Malaria detection by real-time PCR	Epstein-Barr virus (EBV) detection by real-time PCR	Reactivity Index (IR) for PvDBPII (Sal1)	Reactivity Index (IR) for DEKnull2	Optical density (OD) for EBV IgG VCAp18	Optical density (OD) for EBV IgG_EBNA1		Sample Code	Malaria detection by conventional light microscopy	Malaria detection by real-time PCR	Epstein-Barr virus (EBV) detection by real-time PCR	Reactivity Index (IR) for PvDBPII (Sal1)	Reactivity Index (IR) for DEKnull2	Optical density (OD) for EBV IgG VCAp18	Optical density (OD) for EBV IgG_EBNA1		Sample Code	Malaria detection by conventional light microscopy	Malaria detection by real-time PCR	Epstein-Barr virus (EBV) detection by real-time PCR	Reactivity Index (IR) for PvDBPII (Sal1)	Reactivity Index (IR) for DEKnull2
			(0: Female / 1: Male)	(1:non-riverine/ 2:riverine)	(years)	(years)			0:Neg/ 1:Pf/ 2:Pv/ 3:Pv+Pf	0:Neg/ 1:Pf/ 2:Pv/ 3:Pv+Pf	0:Negative / 1:Positive							0:Neg/ 1:Pf/ 2:Pv/ 3:Pv+Pf	0:Neg/ 1:Pf/ 2:Pv/ 3:Pv+Pf	0:Negative / 1:Positive							0:Neg/ 1:Pf/ 2:Pv/ 3:Pv+Pf	0:Neg/ 1:Pf/ 2:Pv/ 3:Pv+Pf	0:Negative / 1:Positive							0:Neg/ 1:Pf/ 2:Pv/ 3:Pv+Pf	0:Neg/ 1:Pf/ 2:Pv/ 3:Pv+Pf	0:Negative / 1:Positive							0:Neg/ 1:Pf/ 2:Pv/ 3:Pv+Pf	0:Neg/ 1:Pf/ 2:Pv/ 3:Pv+Pf	0:Negative / 1:Positive
								Baseline									6 months									12 months									6 years									7 years
	5	76	1	2		60		RP0005	0	0	0	0.35	0.22	1.03	0.29		RP543B	0	0	0	0.44	0.4	1.03	0.29		RP543C	0	0	1	0.29	0.2	0.99	0.33
	7	43	0	2		44		RP0007	2	3	1	9.78	20.3	0.15	0.22		RP571B	0	0	0	10	30.1	0.15	0.35		RP571C	0	2	0	13.4	24.3	0.24	0.34
	8	16	0	2		17		RP0008	2	2	0	1.35		0.53	1.39		RP572B	0	0	0	0.53		0.49	1.36		RP572C	0	0	0	0.99		0.61	1.49
	9	14	1	2		14		RP0009	0	3	1	0.14		0.08	0.37		RP573B	0	2	0	0.35		0.08	0.14		RP573C	0	2	0	0.18		0.07	0.38
	14	54	0	2	19	54		RP0015	0	0	0	6.56	11.4	0.62	0.44		RP504B	0	0	0	3.41	6.06	0.62	0.44		RP504C	0	0	1	11.5	13.1	0.62	0.54		RP504D	0	0	0	1.26	2.28	0.56	0.33		RP504E	0	0	1	0.87	2.06
	15	35	1	2	23	35		RP0016	2	2	0	0.61	0.74	0.24	0.1		RP498B	0	2	0	0.41	0.73	0.25	0.1		RP498C	0	0	0	0.68	1.16	0.27	0.09		RP498D	0	0	0	0.22	0.29	0.31	0.1		RP498E	0	0	0	0.04	0.11
	16	11	1	2		11		RP0017	0	0	1	0.18		0.15	0.7		RP500B	0	0	0	0.12		0.15	0.63		RP500C	0	0	0	0.29		0.13	0.57
	17	24	1	2		24		RP0018	0	1	0	6.98	5.8	0.23	0.8		RP513B	0	0	0	2.61	2.66	0.23	0.8		RP513C	0	0	1	4.79	5	0.21	0.73
	18	22	1	2	20	22		RP0019	0	1	0	1.7	1.63													RP606C	0	2	0	0.44	1.27
	20	60	1	2	21	60		RP0021	0	0	1	14.8	35.9	1.73	0.72		RP511B	0	0	1	10.8	32.7	1.76	0.61		RP511C	0	0	1	18.7	31.4	1.7	0.51		RP511D	0	0	1	6.71	20.9	1.44	0.35		RP511E	0	0	0	4.32	16.3
	21	20	0	2	20	20		RP0022	0	1	0	0.69	0.46	0.77	0.11		RP607B	0	0	0	0.12	0.26	0.26	0.26		RP607C	0	2	0	0.23		0.19	0.19
	22	20	0	2		21		RP0023		1	0	1.3	1.1				RP514B	0	0	1	0.87	0.85	1.22	0.87		RP514C	0	0	1	6.83	6.87	1.25	0.83
	30	67	1	2		67		RP0031	0	0	1	1.37		0.64	0.18		RP496B	0	0	0	0.41		0.64	0.17		RP496C	0	2	0	0.45		0.62	0.17		RP496D	0	0	0	0.34
	33	76	1	2		48		RP0034	0	2	0	1.05		1.24	0.09		RP605B	0	0	0	1.36		1.24	0.09		RP605C	0	0	1	4.1		1.31	0.09
	34	36	0	2	20	49		RP0035	0	0	0	0.07	0.23				RP62B	0	0	0	0.09	0.34				RP62C	0	0	0	0.11	0.28				RP62D	0	0	0	0.14	0.55	0.72	0.95		RP62E	0	0	0	0	1.02
	35	40	1	2	20	19		RP0036	0	0	0	0.13	0				RP63B	0	0	0	0.36	0				RP63C	0	0	0	0.05														RP63E	0	0	0	0	0.05
	36	10	0	2		10		RP0037	0	0	1	0.13		0.53	1.3		RP66B	0	0	0	0.22		0.53	1.18		RP66C	0	0	0	0.05		0.57	1.01											RP66E	0	0	0	0.19	0.42
	37	7	0	2		7		RP0038	0	0	0	0.15	0.15	0.41	1.56		RP67B	0	0	0	0.01	0.12	0.29	1.4		RP67C	0	0	0	0.25	0.15	0.34	1.44
	39	13	1	2		13		RP0040	0	0	0	1.17		0.1	0.1		RP60B	0	0	0	0.8		0.14	0.11		RP60C	0	2	0	1.14		0.13	0.22
	40	50	0	2	29	27		RP0041	0	0	0	0.06	0.42	1.02	0.67		RP61B	0	0	1	5.05	4.78	1.02	0.67		RP61C	0	0	0	0.94	0.82	0.83	0.71		RP61D	0	0	0	0.02	0.17	1.01	0.76
	41	49	1	1		44		RP0043	0	0	0	8.85		0.32	0.22		RP689B	0	0	0	9.87		0.3	0.31		RP689C	0	0	0	7.47		0.26	0.29
	43	13	0	2		13		RP0045	0	0	0	0.53		0.31	0.48		RP51B	0	0	0	0.15		0.28	0.69		RP51C	0	0	0	1.14		0.26	0.57
	45	15	1	2		15		RP0047	0	0	0	0.19		0.19	0.35		RP49B	0	0	0	0.14		0.18	0.34		RP49C	0	0	0	0.13		0.24	0.38
	49	50	1	2	25	30		RP0052	0	0	0	9.2	11.4				RP54B	0	0	0	5.76	11.4				RP54C	0	0	0	5.67	7.34				RP54D	0	0	0	0.68	2.44	0.12	0.61		RP54E	0	0	0	0.84	5.57
	51	27	0	2		27		RP0054	0	0	0	5.01	3.72	0.99	0.82		RP55B	0	0	0	3.12	2.54	0.87	0.72		RP55C	0			2.5	2.24	0.88	0.72
	66	51	1	2	17	41		RP0069	0			0.14	1.06	0.95	0.75		RP36B	0	0	1	0.76	1.39	0.95	0.75		RP36C	0	0	0	0.13	1.48	1.03	0.98		RP36D	0	0	0	0.69	0.15	1.38	0.9
	69	27	1	2	21	27		RP0072	0	0	0	4.47	5.53	0.17	0.46		RP32B	0	0	0	3.49	5.58	0.19	0.56		RP32C	0	0	0	9.58	8.52	0.16	0.44		RP32D	0	0	0	0.62	2.42	0.26	0.73		RP32E	0	0	0	0.32	2.93
	73	25	0	2	22	25		RP0076	0	0	1	0.09	0.21	0.69	0.16		RP31B	0	0	1	0.33	0.17	0.71	0.22		RP31C	0	0	0	0	0.16	0.6	0.18											RP31E	0	0	0	0	0.91
	74	12	1	2		12		RP0077	0	3	1	0.37		0.69	0.7		RP574B	0	2	1	0.58		0.6	0.67		RP574C	0	2	1	0.47		0.83	0.33
	81	62	0	2	26	62
	83	32	1	2		16		RP0086	0	0	0	4.01	3.23	0.27	0.12		RP569B	0	0	0	2.06	1.67	0.28	0.12		RP569C	0	0	0	1.77	0.97	0.25	0.12		RP569D	0	0	0	0.18	0.68	0.24	0.12
	92	48	1	1	20	20		RP0096	0	0	1	0.63	0.96	0.3	0.25		RP328B	0	0	0	0.94	0.8	0.3	0.24		RP328C	0	0	0	0.5	1.76	0.3	0.23		RP328D	0	0	0	0.21	3.83	0.26	0.21		RP328E	0	0	0	0	2.28
	93	45	0	1	16	46		RP0097	0	1	1	0.18	0.33	1.19	0.53		RP332B	0	0	0	0.36	0.18	1.19	1.22		RP332C	0	0	0	0.25	0.22	1.22	0.49											RP332E	0	0	0	0	0
	94	17	0	1		17		RP0098	0	0	1	0.31		0.79	0.86		RP331B	0	0	0	0.53		0.79	0.81		RP331C	0	2	0	0.01		0.76	0.79
	96	20	1	1		20		RP0100	0	0	1	0.29		0.9	0.49		RP329B	0	0	0	0.2		0.82	0.43		RP329C	0	0	1	0.09		0.83	0.49
	97	28	1	2		27		RP0101	0	0	0	0.2	0.28	0.75	0.88		RP179B	0	0	0	0.19	0.14				RP179C	0	0	0	0.53	0.14													RP179E	0	0	1	0.01	0.1
	98	22	0	2		22		RP0102	0	0	1	2.23	0.67	1.05	0.41		RP547B	0	0	0	0.53	1.49	1.05	0.49		RP547C	0	0	0	0.87	1.03	1.08	0.29		RP547D	0	0	0	0.06	1.51	0.94	0.17		RP547E	0	0		0	0.32
	103	65	1	2		33		RP0107	0	0	1	0.41	2.03	0.7	0.28		RP554B	0	0	1	0.47	1.97	0.76	0.58		RP554C	0	0	1	0.75	1.94	0.7	0.41		RP554D	0	0	0	0.14	0.33	0.9	0.28
	104	50	1	2	32	32		RP0108	0	3	1	2.19	2.71	0.47	0.19		RP553B	0	2	1	2.55	3.34	0.41	0.18		RP553C	0	2	0	2.93	2.96	0.38	0.16		RP553D	0	2	0	1.8	4.57	0.39	0.16
	107	66	0	2		66		RP0111	0	0	1	2.14	2.43	1.1	0.48		RP615B	0	0	0	1.76	1.26	1.1	0.44		RP615C	0	0	0	1.83	1.02	1.09	0.37
	111	66	1	2	25	79		RP0115	0	0	0	0.52	1				RP526B	0	0	1	1.46	0																						RP526E	0	0	0		0.32
	112	52	0	2	20	65		RP0116	0	2	0	0.62	0.69				RP525B	0	0	0	2.03	0.53													RP525D	0	0	0	0.27	1.22	0.59	0.17		RP525E	0	0	0	0.02	1.17
	113	50	0	2	30	63		RP0117	0	0	1	2.76
	114	42	0	2		43		RP0118	0	3	0	4.73	4.82	0.48	0.15		RP548B	0	0	0	1.37	2.28	0.62	0.17		RP548C	0	0	0	1.37	2.11	0.65	0.15
	116	11	1	2		11		RP0120	0	3	0	0.27		0.13	0.08		RP251B	0	0	0	0.6		0.14	0.07		RP251C	0			0.31		0.13	0.08
	120	42	1	1		42		RP0124	0	2	0	0.17		0.28	0.43		RP137B	0	0	0	0.07		0.28	0.43		RP137C	0	0	1	0.23		0.3	0.42
	122	9	1	1		9		RP0126	0	0	0	0.1		0.18	0.19		RP141B	0	0	1	0.39		0.18	0.19		RP141C	0	0	0	0.32		0.16	0.19											RP141E	0	0	0	0.39	0.29
	124	10	0	1		10		RP0128	0	0	0	0.43		1.62	0.96		RP132B	0	0	1	0.3		1.62	0.96		RP132C	0	0	0	0.13		1.25	0.91
	125	63	1	1	16	63		RP0129	0	0	1	0.13	0	0.45	0.21		RP675B	0	0	1	0.15	0	0.28	0.15		RP675C	0	0	1	0.33	0	0.35	0.21
	126	10	1	1	13	24		RP0130	0	0	0	0.03	0.21	0.69	0.14		RP126B	0	0	0	0.17	0.2	0.89	0.2		RP126C	0	0	0	0.23	0.51	0.71	0.14
	127	37	0	1	20	37		RP0131	0	0	0	0.04	0													RP117C	0	0	1	0.02	0													RP117E	0	0	0	0	0.36
	132	42	1	1		42		RP0136	0	0	0	0.53	0.48	0.13	0.29		RP411B	0	0	0	0.22	0.16	0.13	0.3		RP411C	0	0	0	0.24	0.86	0.11	0.26		RP411D	0	0	0	0	0.26	0.12	0.27		RP411E	0	0	0	0.85	0.19
	133	39	1	2		39		RP0137	0	0	0	6.07	11	0.09	0.19		RP278B	0	0	0	1.9	4.42	0.09	0.2		RP278C	0	0	0			0.1	0.21
	134	45	1	2		15		RP0138	0	0	0	0.23		0.37	0.1		RP536B	0	0	0	0.1		0.44	0.1		RP536C	0	0	0	0.14		0.41	0.08											RP536E	0	0	0	0	0.32
	137	24	0	1	19	38		RP0141	0	0	1	0.3	0.2	0.63	0.33		RP550B	0	2	0	0.39	0.26	0.63	0.42		RP550C	0	2	0	0.58	0.11	0.61	0.35		RP550D	0	0	0	0	0.19	1.07	1.31		RP550E	0	0	0	0	0.26
	138	31	1	1	25	32		RP0142	0	0	0	7.54	13.2				RP549B	0	0	0	4.58	12.7				RP549C	0	0	0	6.76	11.2				RP549D	0	0	0	4.25	14	0.78	0.75		RP549E	0			5.17	11.4
	139	54	1	2	19	54		RP0143	0	0	1	0.26	0.33				RP257B	0	0	0	0.63	0.11													RP257D	0	0	0	0.09	0.09	1.33	0.38		RP257E	0	0	0	0	0.02
	141	53	0	2	18	67		RP0145	0	0	0	10.1	28				RP258B	0	0	0	10.1	32.5				RP258C	0	0	0	15.7	22				RP258D	0	0	0	1.91	4.42	0.98	0.22		RP258E	0	0	0	1.42	5.52
	142	7	1	1	17	19											RP551B	0	0	0	0.84	0	0.45	0.82		RP551C	0	0	0
	143	6	1	1	16	18											RP552B	0	0	0							0
	144	26	0	2	20	26		RP0148	0	0	0	8.32	19.1	0.34	0.58		RP527B	0	0	0	9.52	26.2	0.34	0.5		RP527C	0	2	0	12.2	17.8	0.28	0.52		RP527D	0			2.44	9.65	0.27	0.62		RP527E	0	0	0	2.48	8.3
	145	37	0	2		38		RP0149	0	0	0	0.09	0.24	0.38	0.1		RP759B	0			0.09	0.09	0.41	0.1		RP759C	0	0	1	0.27	0.2
	149	8	1	2	17	8		RP0153	0	0	0	4.95	2	0.46	0.14		RP529B	0	0	0	1.52	2	0.27	0.09		RP529C	0	0	0	0.69	1	0.25	0.09
	150	7	1	2	17	6																				RP530C	0	0	0	0.17	0	0.42	0.58
	152	14	1	2		13		RP0156	2	2	0	2.9		0.09	0.13		RP280B	0	0	0	2.39		0.09	0.12		RP280C	0			2.49		0.07	0.12
	156	21	1	1		21		RP0160	0	0	0	0.06														RP192C	0	0	0	0.21					RP192D	0	0	0	0.03	0.03	0.21	0.77		RP192E	0	0	0	0	0.14
	159	11	0	2		11		RP0163	0	0	0	3.13		0.29	0.33		RP272B	0	2	1	4.76		0.27	0.33		RP272C	0	2	0	2.97		0.25	0.28
	161	42	1	1		42		RP0165	0	0	0	0.54	0.75													RP207C	0	0	0	1.35	0.81				RP207D	0	0	0	0.57	0.64	0.49	0.14		RP207E	0	0	0	0.12	0.67
	163	19	1	1		29		RP0167	0	0	0			0.46	0.31		RP764B	0	0	0	1.78		0.62	0.39		RP764C	0	0	0	0.04		0.59	0.42
	165	57	1	1		57		RP0201	0	0	1	0.47		1.2	0.12		RP187B	0	0	1	0.17		0.99	0.09		RP187C	0	0	1	0.23		1.09	0.11
	167	33	1	1	17	33		RP0203	0	0	0	1.9	2.42	0.15	0.28		RP189B	0	0	0	2.07	1.56	0.13	0.28		RP189C	0	0	1	1.7	2.79	0.12	0.23		RP189D	0	0	0	3.86	11.6	0.18	0.34		RP189E	0	0	0	2.89	10.8
	169	14	1	1	20	14		RP0205	0	0	0	0.18	0.61	0.11	0.15		RP468B	0	0	0	0.15	0.01	0.13	0.13		RP468C	0	0	0	0.04	0.69	0.11	0.13		RP468D	0	0	0	0	0.05	0.32	0.11		RP468E	0	0	0	0	0.05
	170	14	0	1	5	14		RP0206	0	0	0			0.12	0.45		RP91B	0			1.01		0.1	0.39		RP91C	0	0	0	1.62		0.13	0.43
	173	54	1	1	13	20		RP0209	0	0	1	1.19	1.67	0.89	0.21		RP204B	0	0	1	1.29	0.77	0.74	0.17		RP204C	0	0	1	2.1	1.74	0.86	0.2		RP204D	0	0	0	0.32	0.74	0.72	0.14		RP204E	0	0	0	0.15	0.85
	174	65	1	1		17		RP0210	0	0	0	0.15	0.61	1	0.69		RP210B	0	0	0	0.4	0.88	0.97	0.69		RP210C	0	0	1	0.34	0.44	0.78	0.68
	179	51	1	2	19	51		RP0215	0	3	1	7.34	32.8				RP516B	0	0	1	12.1	32.4				RP516C	0	0	1	20.1	32.8				RP516D	0	0	1	6.71	23.3	0.38	0.64		RP516E	0	0	0	6.84	27
	180	42	0	2	19	55		RP0216	0	0	0	1.72	12.1	0.95	0.2		RP517B	0	0	1	4.43	10.7	0.94	0.2		RP517C	0	0	0	5.04	9.57	0.98	0.2		RP517D	0	0	0	9.46	3.49	0.79	0.09		RP517E	0	0	0	0.59	2.58
	181	12	1	2		12		RP0217	0	0	0	0.19		0.15	0.26		RP520B	0	0	0	0.05		0.13	0.24		RP520C	0	2	0	0.27
	182	5	1	2	16	16											RP518B	0	0	0						RP518C	0	2	0
	183	13	1	2	19	13		RP0219	0	0	1	0.13	0.13	0.43	0.18		RP581B	0	0	0	0.11	0.45	0.43	0.19		RP581C	0	0	0	0.13	0.12	0.48	0.24		RP581D	0	2	0	0.03	0.04				RP581E	0	0	0	3.25	0.08
	184	8	1	2	19	8		RP0220	0	0	0	0.2	0	0.99	0.89			0								RP519C	0	0	0	0.43	0	0.66	0.6
	187	18	1	1		17		RP0223	0	0	0	6.22	10.1	0.12	0.1		RP502B	0	0	0	2.26	5.08	0.13	0.09		RP502C	0	0	0			0.13	0.09
	191	11	1	2	15	11		RP0228	0	0	1	0.15	0.24	0.16	0.15		RP499B	0	0	0	0.23	0.09	0.16	0.14		RP499C	0	0	0	0.12	0.13	0.17	0.14
	198	29	0	2		29		RP0235	0	0	0	0.29	0.23	0.28	0.27		RP216B	0	0	1	0.36	0	0.42	0.27		RP216C	0	0	1	0.96	0.62	0.28	0.23		RP216D	0	0	0	0.18	0.33	0.29	0.25		RP216E	0	0	0	0.01	0.14
	199	33	1	2		33		RP0236	0	0	0	2.01	3.51	0.45	0.26		RP215B	0	0	0	2.55	2.76	0.47	0.26		RP215C	0	0	0	1.05	2.51	0.46	0.24		RP215D	0	0	0	0.42	1.12	0.58	0.35		RP215E	0	0	0	0.26	2.14
	206	24	0	1		24		RP0251	0	2	1	11.8	28.2	0.83	0.22		RP233B	0	0	1	4.1	11.1	0.95	0.26		RP233C	0	0	1	6.44	7.22	0.95	0.27		RP233D	0	0	0	0.41	1.67	0.91	0.15
	208	51	1	2		48		RP0253	0	0	1	1.38	1.32				RP492B	0	0	0	3.77	0.8													RP492D	0	0	0	0.27	0.98	0.69	0.73		RP492E	0	0	0	0.1	0.33
	209	48	0	2	20	48		RP0254	0	0	0	4.49	9.82	0.43	0.5		RP236B	0			4.49	5.9	0.37	0.38		RP236C	0	0	0	4.81	6.19	0.45	0.34
	212	51	1	2	25	51		RP0257	0	3	1	1.31	0				RP564B	0	2	1	0.26	0													RP564D	0	0	0	0	0.53	0.71	0.35		RP564E	0	0	1	0	0.44
	213	32	1	2	12			RP0258	2	2	1	2.1	7.56	0.26	0.26		RP241B	0	0	1	2.13	1.54	0.13	0.87		RP241C	0	0	0	1.28	2.37	0.15	0.59		RP241D	0	0	0	5.93	14.6	0.16	0.62		RP241E	0	0	0	1.45	10.4
	215	50	1	2	35	50		RP0260	0	1	1	13.7	33.9				RP262B	0	1	0	5.87	15.9				RP262C	0	0	0	12.8	14.9				RP262D	0	0	0	7.11	16.9	0.66	0.21		RP262E	0	0	0	5.68	15.6
	216	40	0	2	33	33											RP263B	0	0	0	0.26	0.35				RP263C	0	0	0	0.15	0.6				RP263D	0	0	0	0	0.05	0.74	0.18		RP263E	0	0	0	0	0.33
	217	23	0	2		23		RP0262	0	0	0	1.58	3.33	0.43	0.42		RP240B	0	2	0	0.73	1.16	0.42	0.41		RP240C	0	0	0	0.77	1	0.54	0.34		RP240D	0	0	0	0.09	0.29	0.33	0.26
	219	5	0	2	11	5		RP0264	0	0	0						RP243B	0	2	0							0
	221	12	0	2	11	3
	222	24	0	2		24		RP0267	0	0	1	3.71	14.2	1.39	0.08		RP246B	0	0	0	11.7		1.39	0.08		RP246C	0	0	0	7.95	8.57	1.33	0.08
	223	33	1	2		33		RP0268		1	0	1.45	2.27	0.32	0.09		RP245B	0	2	0	2.4	2.45	0.35	0.08		RP245C	0	1	0	4.12	2.93	0.3	0.08
	227	14	1	2	14	14		RP0273	0	2	1	3.29	3.73	1.23	0.51		RP260B	0	0	0	3.86	2.06	1.23	0.46		RP260C	0	0	0	2.51	2.97	1.19	0.56		RP260D	0	0	0	0.43	1.09	0.83	0.47		RP260E	0	0	0	0.23	1.42
	228	20	0	2		20		RP0274	0	0	0	7.18					RP255B	0	0	0	6.44					RP255C	0	0	0	14.3
	231	10	0	2		15		RP0277	0	0	0	0.21		0.82	0.59		RP286B	0	0	0	1.37		0.73	0.54		RP286C	0	2	0	3.75		0.86	0.59
	232	9	0	1	19	8		RP0278	2	2	0						RP274B	0	0	1	1.17	1	0.62	0.48		RP274C	0	2	1	1.27	1	0.55	0.52
	234	46	0	2		46		RP0280	0	0	1	9.13	19.4	1.39	0.14		RP267B	0	0	0	7.05	20.5	1.39	0.12		RP267C	0	0	0	11.4	16.1	1.41	0.12
	243	39	0	2		24		RP0289	0	2	0	3.03	4.36	0.9	0.12		RP265B	0	0	0	2	2.27	0.88	0.12		RP265C	0	0	1	1.44	1.42	0.92	0.11
	244	37	0	2		37		RP0290	0	2	0	0.15	0.63	0.47	0.29		RP277B	0	0	0	0.18	0.29	0.39	0.26		RP277C	0	2	0	0.13	0.43	0.39	0.26
	245	9	0	2		9		RP0291	2	3	1	0.19		0.12	0.3		RP281B	0	0	1	0.16		0.12	0.33		RP281C	0	0	0	0.12		0.13	0.32
	247	53	1	2		30		RP0294	0	0	1	7.79	12.2				RP294B	0	0	1	7.71	9.93					0								RP294D	0	0	0	1.58	5.82	1.09	0.33		RP294E	0	0	1	1.4	5.51
	250	56	0	2		56		RP0297	0	0	0	0.56	0.69				RP295B	0	0	0	0.69	0.54				RP295C	0	0	0	0.32	0.47				RP295D	0	0	0	0.37	0.22	0.63	1.1		RP295E	0	0	0	0	0.25
	251	12	1	2		12		RP0298	0	2	0	0.28		0.09	0.07		RP313B	0	0	0	0.64		0.12	0.09		RP313C	0	0	0	2.2		0.11	0.08
	253	10	0	2		10		RP0300	0	2	1	0.67		0.34	0.21		RP312B	0	0	0	0.75		0.34	0.24		RP312C	0	0	0	0.57		0.39	0.25
	255	48	0	2	25	48		RP0302	0	0	0	0.44	0.43	1.04	0.21		RP316B	0	0	0	0.55	0.61	0.97	0.21		RP316C	0	0	1	0.94	0.56	0.88	0.18		RP316D	0	0	0	0.07	0.17	1.14	0.38
	257	33	0	2		33		RP0304	0	0	0	3	3.97	0.12	0.12		RP321B	0	0	0	1.85	2.19	0.11	0.13		RP321C	0	0	0	8.71	13.5	0.11	0.12
	258	8	1	2		8		RP0305	0	0	1	0.54		0.54	0.19		RP322B	0	0	0	8.39		0.54	0.21		RP322C	0	3	0	7.31		0.48	0.21
	259	14	1	2		14		RP0306	0	0	1	3.54		1.18	0.35		RP305B	0	0	0	4.58		1.18	0.82		RP305C	0	0	0	5.58		0.32	0.61
	260	12	1	2	1	25		RP0307	0	0	1	0.21		0.22	0.59		RP303B	0	0	0	0.16		0.22	0.49		RP303C	0	2	0	0.5		1.18	0.47
	261	14	1	2		14		RP0308	0	0	1	0.5	0.61	0.63	0.17		RP304B	0	0	1	0.5	0.43	0.65	0.22		RP304C	0	2	1	1.73	0.72	0.56	0.17
	262	14	1	2		11		RP0309	0	1	0	0.6		0.28	0.12		RP602B	0	0	0	0.47		0.28	0.12		RP602C	0	3	0	0.5		0.36	0.15
	263	9	1	2		9		RP0310	0	0	0	0.39		0.2	0.27		RP599B	0	0	1	0.38		0.26	0.27		RP599C	0	2	1	3.17		0.24	0.23
	269	29	1	2		28		RP0316	0	0	0	13.3	33.2	0.82	0.16		RP597B	0	0	0	10.1	31.8	0.8	0.16		RP597C	0	0	1	18.8	28.8	0.7	0.23
	270	27	0	2		27		RP0317	0	2	1	8.02		0.27	0.97		RP598B	0	2	1	4.19		0.18	0.7		RP598C	0	2	0	7.31		0.2	0.79
	271	55	1	2	25	67		RP0318	0	2	0	0.34	0				RP555B	0	2	0	0.34	0.13				RP555C	0	2	0	0.39	0.41				RP555D	0	0	0	0	0.33	0.12	0.38		RP555E	0	0	0	0	0.24
	272	51	0	2	24	64		RP0319	0	2	1	10.4	15.5				RP308B	0	0	1	6.53	14.6				RP308C	0	2	1	11.7	11.4				RP308D	0	0	1	3.98	8.04	0.68	0.32		RP308E	0	0	0	1.14	7.52
	275	11	1	2		11		RP0322	0	2	0	0.08		0.72	1.04		RP292B	0	2	0	0.85		0.72	1.11		RP292C	0	0	0	0		0.69	0.26
	276	52	1	2		53		RP0323	2	2	1	1.14	1.49	1.49	0.67		RP327B	0	0	1	2.33	0.51	1.59	0.84		RP327C	0	0	1	3.05	1.49	1.52	0.66		RP327D	0	0	1	0.26	0.56	1.35	0.56		RP327E	0	0	0	0.31	0.09
	277	16	0	2		16		RP0324	2	2	1	0.41		1.16	0.46		RP617B	0	0	1	0.7		1.16	0.46		RP617C	0	2	1	1.34		1.16	0.49
	281	41	1	2	26	40		RP0328	0	2	0	14.5	31.3	0.32	0.11		RP534B	0	0	0	12.1	31.7	0.43	0.17		RP534C	0	0	0	22	31.8	0.44	0.24		RP534D	0	0	0	11.58	37.3	0.46	0.19		RP534E	0	0	0	12.05	32.1
	283	58	1	2	26	47		RP0330	0	0	0	0.18	0.16	0.14	0.18		RP542B	0	0	1	0.19	0.2	0.14	0.18		RP542C	0	0	0	0.37	0.19				RP542D	0	0	0	0.04	0.05	0.38	0.34
	286	21	1	1		21		RP0333	0	0	0	0.12		0.14	0.22		RP682B	0	2	0	0.11		0.16	0.21		RP682C	0	2	0	0.15		0.12	0.21
	295	28	0	1		28		RP0342	0	0	0	0.69		0.12	0.68		RP342B	0	0	0	0.47		0.11	0.71		RP342C	0	0	0	0.76
	297	12	0	1		12		RP0344	0	0	0	1.19		0.12	0.36		RP343B	0	0	0	1.13		0.09	0.28		RP343C	0	0	0	1.14
	298	11	0	1		11		RP0345	0	0	1	0.5		0.34	0.38		RP344B	0	0	1	0.41		0.34	0.29		RP344C	0	0	0	0		0.24	0.27
	299	7	1	1		7		RP0346	0	0	1	0.08		0.23	0.35		RP345B	0	0	0	0.26		0.23	0.37		RP345C	0	2	0	0		0.25	0.3
	303	33	0	2	11	15		RP0350	0	0	1	0.31	0.1	0.52	0.14		RP348B	0	0	0	0.23	0.38	0.52	0.18		RP348C	0	0	0	0.26	0.31	0.78	0.17		RP348D	0	0	0	0	0.85	0.74	0.11		RP348E	0	0	0	0	0.33
	304	35	1	2	11	14		RP0352	0	0	0		0				RP349B	0	0	0	0.38	0
	306	5	0	2	10	4		RP0354	0	0	0							0									0
	307	13	1	2	10	10		RP0355	0	0	0	0.31		0.61	0.33		RP350B	0	0	0	0.22		0.47	0.34		RP350C	0	0	0	0.32		0.28	0.36
	310	51	1	1		51		RP0358	0	0	1	0.18		0.23	0.25		RP354B	0	0	0	0.29		0.23	0.21		RP354C	0	0	0	0.14		0.21	0.23
	311	54	1	1		55		RP0359	0	2	1	0.22		0.4	0.12		RP355B	0	0	0	0.46		0.44	0.11		RP355C	0	0	1	0.42		0.36	0.11
	313	23	1	1		23		RP0362	0	0	0	0	0.78													RP358C	0	0	0	1.35	0.76				RP358D	0	0	0	0.17	0.76	0.5	0.73		RP358E	0	0	0	0	0.61
	317	62	1	1		62		RP0367	0	0	0	0	0.15				RP372B	0	0	0	0.39														RP372D	0	0	0	0.29	0.29	0.25	0.28		RP372E	0	0	0	0.09	0.11
	318	16	0	1	18	16		RP0368	0	0	0	0.36		0.38	0.16		RP366B	0	0	1	0.2		0.33	0.16		RP366C	0	0	0	0.3		0.33	0.16
	319	69	0	1		68		RP0369	0	0	1	0	0.26	0.77	0.63		RP365B	0	0	0	0.11	0.23	0.77	0.64		RP365C	0	0	0	0	0.17	0.76	0.72
	321	44	0	1		44		RP0371	0	0	0	0.36		0.56	0.88		RP361B	0	0	1	0.19		0.55	0.88		RP361C	0	0	1	0.11		0.73	1.23
	322	42	1	1	31	42		RP0372	0	0	0	0.41					RP360B	0	0	1	0.35														RP360D	0	0	0		0.51	0.73	0.49		RP360E	0	0	0	0	0.23
	329	51	1	1	15	30		RP0381	0	0	0	0.26	0.26	0.76	0.11		RP386B	0	0	1	0.24	0.47	0.74	0.11		RP386C	0	2	0	0.42	0.41	0.65	0.09
	330	65	0	1	30	65											RP368B	0	0	0	5.56	0				RP368C	0	0	0	0.74	0				RP368D	0	0	0	0.02	0.34	0.44	0.06		RP368E	0	0	0	0	0.28
	331	60	0	1	10	68		RP0383	0	0	1	0.21	0.06	1.65	0.12		RP404B	0	0	1	0.19	0.11	1.68	0.18		RP404C	0	0	0	0	0.16	1.62	0.15
	332	44	0	1	23	44		RP0384	0	0	0	0.66	0.55	0.62	0.3		RP380B	0	0	0	0.43	0.57	0.57	0.35		RP380C	0	0	0	0.26	0.44	0.6	0.31											RP380E	0	0	0	0.47	1.96
	334	12	0	2	23	12		RP0386	0	0	1	0.05	0.07	0.45	1.19		RP382B	0	0	0	0	0	0.45	1.13		RP382C	0	0	0	0.12	0.09	0.41	1.08
	335	21	1	2	9	21		RP0387	0	0	0	13.8	0.12													RP596C	0	0	1	0.2	0.16				RP596D	0	0	0	0.05	0.14				RP596E	0	0	0	0	0.13
	336	48	1	2		48		RP0388	0	0	0	12.4	19.8				RP291B	0	0	1	7.11	16.8				RP291C	0	0	1	14.5	14.7				RP291D	0	0	0	3.94	9.34	1.35	0.64		RP291E	0	0	1	1.7	10.5
	340	55	1	2		41		RP0392	0	0	0	0.32		0.51	0.29		RP620B	0	0	1	0.32		0.55	0.29		RP620C	0	0	1	2.64		0.58	0.28											RP620E	0	0	1	0	0.21
	341	11	0	2		11		RP0393	0	0	0	2.86		0.83	0.66		RP621B	0	0	1	1.43		1.16	0.66		RP621C	0			1.73		1.03	0.79
	342	10	0	2	19	9											RP622B	0	0	0	0.83		0.33	0.29		RP622C	0	0	0	0.87		0.33	0.25
	343	58	1	2	12	58		RP0395	0	2	1	1.38	0.19	1.26	0.21		RP623B	0	0	1	0.71	0.18	1.18	0.26		RP623C	0	2	1	0.31	0.11	1.2	0.29											RP623E	0	1	1	0.22	0.08
	344	49	0	2	12	49		RP0396	0	0	0	0.14	0.1	0.69	0.66		RP624B	0	0	0	0.12	0	0.71	0.27		RP624C	0	0	0	0.16	0.17	0.65	0.24											RP624E	0	0	1	0	0.01
	345	42	0	2	17			RP0397	0	0	0	1.04	0.8				RP625B	0	0	0	2.04	0.46													RP625D	0	0	1	0.1	0.18
	350	68	0	1		68		RP0402	0	0	0	0.98	0.46				RP102B	0	0	0	0.8	0.79				RP102C	0	0	0	0.67	0.83				RP102D	0	0	0	0.75	1.53	0.51	0.97		RP102E	0	0	0	0.11	1.19
	352	58	1	1		51		RP0405	2	2	0	0.08					RP183B	0	0	0	0.08	0.24				RP183C	0	0	0	0.46	0.29													RP183E	0	0	0	0	0.6
	353	42	0	1		37		RP0406	0	0	0	1.92		0.32	0.27		RP93B	0	0	0	2.79		0.26	0.25		RP93C	0	0	0	1.62		0.45	0.23
	354	15	0	1		14		RP0407	0	0	0			0.64	0.1		RP95B	0	0	0	0.12		0.51	0.1		RP95C	0	0	0	0.17		0.48	0.09
	356	55	0	1		51		RP0410	0	0	0	0.06	0.1	0.68	0.08		RP182B	0	0	1	0.13	0.02	0.73	0.08		RP182C	0	0	1	0.57	0.09	0.79	0.08
	357	48	0	2		48		RP0412	0	0	1	0.24	0.3	0.89	0.63		RP285B	0	2	0	0.61	0.32	0.89	0.69		RP285C	2	2	0	0.41	0.42	0.85	0.7
	358	24	0	1	20	12		RP0413	0	0	1	2.34	1.27				RP506B	0	0	1	1.34	0.81													RP506D	0	0	0	0.08	0.43	0.69	0.17		RP506E	0	2	0	0.14	0.16
	359	5	1	1	16	16		RP0414	0	0	1	0.19		0.34	0.04		RP507B	0	0	0
	360	36	0	1	20	49		RP0415	0	1	1	5.05	5	0.13	0.63		RP99B	0	0	0	4.7	2	0.13	0.76		RP99C	0	0	0	5.69	3	0.17	0.64											RP99E	0	0	0	0.59	3.31
	363	9	0	1	17	9		RP0418	0	0	1	1.56	0.51	0.65	0.13		RP107B	0	0	1	1.45	0.52	0.57	0.16		RP107C	0	0	1	1.48	0.64	0.56	0.13
	365	29	0	1		29		RP0420	0	0	1	0.4	0.33	1.08	0.16		RP104B	0	0	1	0.26	0.29	1.19	0.17		RP104C	0	0	1	0.18	0.58	1.05	0.13		RP104D	0	0	0	0.09	0.19	1.12	0.1		RP104E	0	0	1	0	0.27
	367	60	0	1	17	67		RP0422	0	0	1	0.27														RP79C	0	0	1	0.06
	369	45	1	1	20	42		RP0424	0	0	1	5.15	3.95	1.4	0.39		RP83B	0	0	1	5.54	4.46	1.33	0.33		RP83C	0	0	1	10		1.21	0.3
	373	50	0	1		41		RP0428	0	0	1	0.32		1.28	0.22		RP69B	0	0	0	0.16		1.28	0.2		RP69C	0	0	0	0.16		1.3	0.21
	374	46	1	1		46		RP0429	0	0	1	1.48		0.86	0.67		RP70B	0	0	1	1.47		0.82	0.69		RP70C	0	0	1	2.15		0.68	0.62
	376	14	1	1		14		RP0431	0	0	0	0.09		0.74	0.91		RP71B	0	0	0	0.11		0.72	0.99		RP71C	0			0.31		0.73	0.91
	378	59	1	1	18	61		RP0433	0	0	0	0.36	0				RP89B	0	0	0	0.46	0				RP89C	0	0	0	0.3	0
	379	55	1	1		54		RP0434	0	0	1	0.04		0.75	0.68		RP749B	0	0	1	0.21		0.74	0.66		RP749C	0	0	1	1.27		0.7	0.7
	381	39	1	1		39		RP0436	0	0	0	1.1														RP78C	0	0	0	4.42					RP78D	0	0	0	1.28	2.69	0.23	0.1		RP78E	0	0	0	0.47	3.3
	382	38	0	1		38		RP0437	0	0	0	0.19	0.63	1.17	0.5		RP154B	0	0	0	0.1	0.88	1.04	0.54		RP154C	0	0	0	0.44	0.43	1.01	0.49
	383	38	1	1	22	30		RP0438	0	0	0	0.94					RP153B	0	0	0	0
	386	44	0	1		44		RP0441	0	0	1	0.65		1	0.43		RP150B	0	0	1	0.16		1.03	0.5		RP150C	0	0	0	0.54		0.86	0.4
	388	10	0	2	5	10		RP0443	0	0	1	0.43		0.11	0.51		RP173B	0	0	0	0.03		1.17	1.29		RP173C	0	0	0	0.55		0.9	0.89
	411	49	0	2	20	62		RP0466	0	0	0	0.71	0.53				RP143B	0	0	0	0.59	0.59				RP143C	0	0	0	0.67	0.8
	414	28	1	1	16	42		RP0469	0	0	1	0.37	0.04	0.54	0.09		RP677B	0	0	1	0.19	0.64	0.5	0.11		RP677C	0	0	1	0.06	0.14	0.48	0.09		RP677D	0	0	1	0	0				RP677E	0	0	0	0.17	0
	416	32	0	1	13	30		RP0471	0	0	0	0.02	0				RP125B	0	0	0	0.05	0				RP125C	0	0	0	0.17	0				RP125D	0	0	0	0	0.07	0.43	0.07		RP125E	0	0	0	0.14	0.12
	425	42	0	1	26	43		RP0480	0	0	0	0.57	0.53	1.04	0.54		RP122B	0	0	0	0.78	0.48	0.9	0.54		RP122C	0	0	1	0.55	0.51	0.92	0.52
	427	63	1	1	22	76		RP0482	0	0	1	1.05	1.39				RP101B	0	0	0	0.96	1.43				RP101C	0	0	0	1.08	2.67				RP101D	0	0	0	0.18	2.92	0.58	0.13		RP101E	0	0	0	0.01	3.18
	428	37	1	1	30	38		RP0483	0	0	1	4.3	2	0.98	1.38		RP103B	0	0	1	7.79	10	0.98	1.06		RP103C	0	0	1	0.71	0	1.37	1.23
	430	8	0	1		8		RP0485	0	0	1	0		0.2	0.08		RP118B	0	0	1	0		0.16	0.07		RP118C	0	0	1	0.18		0.18	0.09
	431	7	0	1	20	20		RP0486	0	0	0			1.2	1.23											RP119C	0	0	0	0		1.14	0.84
	435	35	0	1		35		RP0490	0	0	1	0	0.06	0.5	0.35		RP114B	0	0	1	0.13	0.01	0.54	0.38		RP114C	0	0	1	0.09	0.14	0.47	0.35
	439	62	1	1	20	59		RP0494	0	0	0	0.08	0.6				RP98B	0	0	0	0.32	0.62				RP98C	0	0	0	0.06	0.23													RP98E	0	0	0	0	1.18
	441	32	1	1	12	17		RP0497	0	0	1	0	0.14	0.27	0.42		RP232B	0	0	1	0.34	0.09	0.37	0.46		RP232C	0	0	1	0.28	0.12	0.43	0.53		RP232D	0	0	0	0	0	0.32	0.44
	442	52	0	1	22	52		RP0498	0	0	0	0.37	0													RP481C	0	0	0	0.68	0				RP481D	0	0	0	0.07	0.11	0.6	0.38
	443	44	1	1	22	23		RP0499	0	0	1	0.73	1													RP482C	0	0	1	0.97	1				RP482D	0	0	0	0.22	1.61	0.49	0.1		RP482E	0	0	0	0.01	0.99
	456	38	0	1	16	34		RP0512	0	0	0	0.28														RP805C	0	0	0	0.03														RP805E	0	0	0	0	0.05
	457	25	0	2	18	25		RP0513	0	0	0	0.23	0				RP465B	0	0	0	0.07	0				RP465C	0	0	0	0	0													RP465E	0	0	0	0.03	0.14
	459	5	0	2	14	5		RP0515	0	0	0						RP469B	0	0	0	0.15	0	0.1	0.64		RP469C	0	0	0	0	0	0.1	0.75
	461	17	1	1	20	17		RP0517	0	0	0	0.99	1				RP467B	0	0	1	0.55	1.12				RP467C	0	0	0	0.32	1.56				RP467D	0	0	0	0.05	0.38	0.34	0.11		RP467E	0	0	0	0.21	0.89
	462	57	0	1	20	57		RP0518	0	2	0	3.54	1.54				RP463B	0	0	0	1.37	0.95				RP463C	0	0	0	0.95	0.78													RP463E	0	0	0	0.07	0.5
	463	54	1	1	26	54		RP0519	0	0	0	2.32	1.48				RP459B	0	1	0	1.27	1.88				RP459C	0	0	0	2.11	1.67				RP459D	0	0	0	0.51	1.16	0.42	0.33
	469	41	1	2	20	26		RP0525	0	0	0	1.42	0.39				RP443B	0	0	0	0.77	0.35				RP443C	0	0	0	0.66	0.53				RP443D	0	0	0	0.27					RP443E	0	2	0	0.22	0.47
	470	8	1	2	19	8		RP0526	0	0	1	1.29	1	0.68	0.33		RP446B	0	0	1	0.85	0	0.71	0.41		RP446C	0	0	0	1.21	0	0.81	0.42
	474	35	0	1		35		RP0530	0	0	0	0.2	0.22				RP580B	0	0	0	0.18	0.17				RP580C	0	0	0	0.27	0.33				RP580D	0	0	0	0.15	0.36				RP580E	0	0	0	0.15	0.51
	476	22	0	1	13	22		RP0532	0	0	1	0.34	0	0.77	0.65		RP422B	0	0	1	0.12	0.17	0.72	0.65		RP422C	0	0	1	0.19	0.49	0.64	0.59		RP422D	0	0	0	0	0	0.42	0.37		RP422E	0			0	0
	480	32	0	1	19	32		RP0536	0	2	0	8.19	7.51				RP432B	0	0	0		4.89				RP432C	0	0	0	3.65	3.8
	481	9	0	1		9		RP0537	0	0	1	1.91		1.1	0.44		RP436B	0	0	1	1		0.96	0.49		RP436C	0	0	0	1.28		0.89	0.46
	484	6	1	1	17	6		RP0540	0	0	0						RP438B	0	0	0						RP438C	0	0	0	1.89		0.19	0.14
	486	49	1	1	19	26		RP0542	0	2	0	13.3	0.17				RP433B	0	0	0	0.48	0.12													RP433D	0	0	0	0	0.08	1.16	0.82		RP433E	0	0	0	0	0.11
	487	23	0	1		22		RP0543	0	0	1	0	0.01	0.3	0.26		RP208B	0	0	1	0.07	0.05	0.2	0.23		RP208C	0	0	1	0.42	0	0.62	0.59		RP208D	0	0	1	0.18	0.26	0.28	0.29		RP208E	0	0	0	0	0.93
	489	35	1	1	21	49		RP0545	0	0	0	3.87	3.6				RP428B	0	0	0	1.8	1.98				RP428C	0	0	1	1.43	2.05				RP428D	0	0	0	0.31	0.95	0.3	0.24
	491	38	0	1		38		RP0547	0	0	0	0.57	0				RP412B	0	0	0	0.46	0.15				RP412C	0	0	0	0.33	0.56				RP412D	0			2.36	9.93	0.69	0.67		RP412E	0	0	0	1.81	4.36
	493	11	1	1		10											RP414B	0	1	0	0.43		0.08	0.47		RP414C	0	0	0	0.8		0.08	0.44											RP414E	0	0	0	2.18	0.18
	500	50	0	1	20	63		RP0556	0	0	0	6.55	4.25				RP406B	0	0	0	2.53	3.57				RP406C	0	0	1	1.7	4.08				RP406D	0	0	0	2.67	7.93	0.22	0.14		RP406E	0	0	0	1.37	5.19
	502	10	1	1	11	150
	504	6	0	1		5		RP0560	0	0	0						RP408B	0	0	0	0.05	0.03	1.08	0.9			0
	505	38	0	1	16	19		RP0561	0	0	0	0.47	0				RP398B	0	0	0	0.25	0				RP398C	0	0	0	0.18	0.19													RP398E	0	0	0	0	0
	510	38	1	1	15	37		RP0566	0	0	0	5.09	0.33				RP389B	0	0	0	0.67	0.27													RP389D	0	0	0	0.06	3.28	1.17	0.94		RP389E	0	0	1	0.17	1.63
	515	55	1	1	20	68		RP0571	0	0	0	1.63	0.44				RP405B	0	0	1	0.98	0.31					0								RP405D	0	0	1	0.1	0.25	1.09	0.39		RP405E	0	0	0	0.03	0.11
	523	10	0	1		10		RP0580	0	0	0	0.6		0.27	0.22		RP407B	0	0	0	0.99	0.46	0.21	0.14		RP407C	0	0	0	0.41	0.2	0.2	0.16
	528	32	0	1	22	34		RP0585	0	0	0		1				RP429B	0	0	0	0.24	0				RP429C	0	0	0
	532	27	0	1	22	21		RP0589	0	0	0	3.74	2.23				RP416B	0	0	0	1.57	1.59				RP416C	0	2	1	4.03	2.44				RP416D	0	0	0	0.65	0.85	0.52	0.51		RP416E	0	0	1	0	0.05
	533	5	1	1	15	17											RP418B	0	0	0						RP418C	0	0	0
	534	14	0	1	14	14
	536	8	1	1	18	20											RP420B	0	3	0	0.26	0	0.2	0.74		RP420C	0	2	0	0.39	0	0.28	0.85
	541	59	1	1	25	72											RP379B	0	0	0	0.58	0.08				RP379C	0	0	0	0.7	0.32
	543	40	0	2	11	30												0	0								0	0								0
	547	16	1	2	12	15											RP651B	0	0	1	0.19						0	0								0	0							RP651E	0	0		0.27	0.55
	554	27	1	1		20												0	0								0	0								0	0							RP582E	0	2		0	9.53
	567	68	0	1	29	66												0	0								0	0							RP362D	0	0		1.29	2.69	0.76	0.18		RP362E	0	0		0.45	1.91
	633	57	1	2	27	40												0	0								0	0							RP556D	0	0		8.06	23.9	0.27	0.19
	638	40	1	1	30	19												0	0								0	2																RP399E	0	0		0	0
	660	33	1	1		28												0	0								0	0							RP421D	0	0		2.67	11.6	0.24	0.07		RP421E	0	0		2.08	7.98
	663	47	0	1	20	40																					0	0
	667	69	0	1	14	70																					0	0
	674	60	1	1	17	61												0	0								0	0
	697	29	1	1	25	27											RP417B	0	0	0	0.69	0				RP417C	0	2	1	0.59	0				RP417D	0	0		0	0.41	0.36	0.09		RP417E	0	0		0	0.13
	703	14	0	2	21	13											RP26B	0	1		17	6.63	0.65	1.16		RP26C	0	2		20.3	10.7	0.55	1.05
	713	59	1	1	20	33												0									0	0
	747	10	0	2	10	21
	771	51	0	1	5
	779	30	1	2	4
	784	61	1	1	15	50
	799	47	1	1	16	32
	800	41	0	1	5	32
	802	27	0	1	2	29
	803	29	1	1	2	29
	808	50	1	1	42	50
	814	41	0	1	8	17
	819	28	0	1	20	31
	823	49	1	1	2	15
	831	54	0	2	2	20
	836	60	0	2	20	62
	837	64	1	2	20	66
	849	54	0	2	1	56
	861	59	1	2	7	62
	865	63	1	2	6	9
	866	51	0	2	6	55
	870	65	1	2	6	68
	876	58	1	2	27	59
	877	11	0	2	11	11
	881	63	1	2	75	40
	883	58	0	2	7	59
	884	73	1	2	21	23
	885	70	0	2	7	72
	887	15	0	2	4	15
	888	76	1	1	11	76
	889	12	0	2	10	13
	890	16	1	2	7	16
	893	38	0	2	5	38
	894	7	1	2	5	9
	903	40	1	1	58	28
	904	69	0	1	5	30
	905	52	1	1	10	30
	908	35	0	1	4	36
[truncated: 34 more columns]
